# Supplementary material for: Multi-omics quantitative data of tomato fruit unveils regulation modes of least variable metabolites
Source: BMC Plant Biol. 2023 Jul 22;23:365. doi: 10.1186/s12870-023-04370-0 (PMC10362748; doi:10.1186/s12870-023-04370-0)
Supplement: Supplementary file 2 — Supplementary Material 2 [file 12870_2023_4370_MOESM2_ESM.xlsx]

## Sheet: Table S1
Supplementary information: Additional file 7
Title: Multi-omics quantitative data of tomato fruit unveils regulation modes of least variable metabolites
Authors: Annick Moing, Thierry Berton, Léa Roch, Salimata Diarrassouba, Stéphane Bernillon, Stéphanie Arrivault, Catherine Deborde, Mickaël Maucourt, Cécile Cabasson, Camille Bénard, Sylvain Prigent, Daniel Jacob, Yves Gibon, Martine Lemaire-Chamley
Table S1. Metabolomic variables in tomato fruit with coefficients of variation between trusses or between stages below 25%. Mean of nine stages for the coefficients of variation calculated between trusses per stage, and coefficient of variation calculated between stages from stage means.
Variable name	Analytical strategy	Mean of between-truss CVs (%)	Between-stage CV (%)	Links between LC-MS variables a	Kept after verification of untargeted MS data	RT of LC-MS variables kept (min)	[M+H]+ measured m/z of LC-MS variables kept	Raw formula of LC-MS variables kept [M+H] b	Putative assignment of LC-MS variables kept b	MSI level c
G_malate	LC-MS/MS targeted	13.1754	18.3033	-	G_malate	-	-		-	1
G_DHAP	LC-MS/MS targeted	16.1838	22.2764	-	G_DHAP	-	-		-	1
R_glucose	1H-NMR	15.1309	13.6614	-	R_glucose	-	-		-	1
R_fructose	1H-NMR	12.3184	16.8978	-	R_fructose	-	-		-	1
R_mannose	1H-NMR	12.811	19.2909	-	R_mannose	-	-		-	1
R_rhamnose	1H-NMR	14.8576	21.8364	-	R_rhamnose	-	-		-	1
R_GABA	1H-NMR	12.7285	17.1088	-	R_GABA	-	-		-	1
R_phenylalanine	1H-NMR	13.9031	17.7359	-	R_phenylalanine	-	-		-	1
R_tyrosine	1H-NMR	17.2843	23.3946	-	R_tyrosine	-	-		-	1
R_unkD5_56	1H-NMR	11.9854	17.5405	-	R_unkD5_56	-	-		-
Q_M120T185	LC-MS untargeted	16.0951	17.2536	fragment of M166T185
Q_M124T836	LC-MS untargeted	17.5817	19.9731		Q_M124T836	13.9299	124.051	C5H6N3O	ND
Q_M166T185_phenylalanine	LC-MS untargeted	15.8007	14.8425
Q_M167T185	LC-MS untargeted	17.1884	15.2038	M1 of M166T185
Q_M206T391	LC-MS untargeted	18.3445	18.8847		Q_M206T391	6.52483	206.1	M1 de C11H13N2O2	Tryptophan	2 d
Q_M304T619	LC-MS untargeted	13.6948	18.4535		Q_M304T619	10.321	304.247	C17H30N5 or C16H34NO4	ND
Q_M310T224	LC-MS untargeted	16.7312	19.2415	fragment of M328T224
Q_M319T481	LC-MS untargeted	14.4777	17.0343		Q_M319T481	8.01961	319.15	C18H23O5 or C14H19N6O3	ND
Q_M328T224	LC-MS untargeted	19.2644	20.8356	[M+H]+	Q_M328T224	3.72777	328.138	C11H18N7O5 or C15H22NO7 or C15H22NO7 or C16H18N5O3	Fructosylphenylalanine	3
Q_M450T686	LC-MS untargeted	15.0281	20.9365	fragment of M1069T686
Q_M457T1727	LC-MS untargeted	22.4815	22.6777		Q_M457T1727	28.7808	457.347	C16H18N5O3 or C33H45O	6'-Methyl-6'-Apo-B-Caroten-6'-One	3
Q_M473T714	LC-MS untargeted	12.3987	24.0897		Q_M473T714	11.8955	473.199	C24H29N2O8 or C25H25N6O4 or C26H21N10	ND
Q_M612T686	LC-MS untargeted	17.1423	23.1918	fragment of M1069T686
Q_M613T686	LC-MS untargeted	19.148	21.8078	M1 de M613T686
Q_M743T700	LC-MS untargeted	15.5048	23.634	[M+H]+	Q_M743T700	11.6595	743.198	10 formulae	ND
Q_M744T700	LC-MS untargeted	15.8063	20.7748	M1 de M743T700
Q_M745T700	LC-MS untargeted	19.2185	22.9217	M2 de M743T700
Q_M784T1884	LC-MS untargeted	22.4168	18.7361		Q_M784T1884	31.4036	783.568	M1, 13 formulae	ND
Q_M875T855_1	LC-MS untargeted	15.5058	21.9775	[M+5H]5+, M1app
Q_M875T855_2	LC-MS untargeted	14.8434	24.8063	[M+5H]5+, M2app
Q_M875T855_3	LC-MS untargeted	16.4503	21.0273	[M+5H]5+, M3app
Q_M875T854_1	LC-MS untargeted	15.1236	20.3498	[M+5H]5+, M3app, duplicate of M875T855_3
Q_M875T855_4	LC-MS untargeted	16.6872	19.5969	[M+5H]5+, M4app
Q_M875T854_2	LC-MS untargeted	16.5221	20.6258	[M+5H]5+, M5app
Q_M876T855	LC-MS untargeted	18.1302	24.436	[M+5H]5+, M6app
Q_M1069T687	LC-MS untargeted	17.1793	18.5123	duplicate of M1069T686
Q_M1069T686	LC-MS untargeted	17.3809	20.4895	[M+H]+	Q_M1069T686	11.4394	1068.55	2+-charged, 24 formulae	ND
Q_M1093T854_1	LC-MS untargeted	13.171	21.4528	[M+4H]4+, M0app
Q_M1093T855_2	LC-MS untargeted	13.2044	21.9483	[M+4H]4+, M1app, duplicate of M1093T854_2
Q_M1093T854_2	LC-MS untargeted	13.1599	21.8707	[M+4H]4+, M1app
Q_M1093T854_3	LC-MS untargeted	13.0392	22.0312	[M+4H]4+, M2app	Q_M1093T854_3	14.241	1093.25	4+-charged, 18 formulae	ND
Q_M1093T855_5	LC-MS untargeted	12.8712	21.7895	[M+4H]4+, M3app, duplicate 1 of M1094T854_1
Q_M1093T855_6	LC-MS untargeted	12.9464	21.9621	[M+4H]4+, M3app, duplicate 2 of M1094T854_1
Q_M1094T854_1	LC-MS untargeted	12.9314	21.8205	[M+4H]4+, M3app
Q_M1094T854_2	LC-MS untargeted	12.9874	21.575	[M+4H]4+, M4app
Q_M1094T855_3	LC-MS untargeted	13.0768	21.6626	[M+4H]4+, M5app
Q_M1094T855_4	LC-MS untargeted	13.5841	22.2972	[M+4H]4+, M5app, duplicate 1 of M1094T855_3
Q_M1094T855_5	LC-MS untargeted	13.1596	21.7207	[M+4H]4+, M5app, duplicate 2 of M1094T855_3
Q_M1094T854_3	LC-MS untargeted	11.1496	22.0487	[M+4H]4+, M6app
Q_M1094T855_7	LC-MS untargeted	13.1643	21.3626	[M+4H]4+, M7app, duplicate of M1094T854_4
Q_M1094T854_4	LC-MS untargeted	10.9714	22.2346	[M+4H]4+, M7app
Q_M1095T855_3	LC-MS untargeted	14.8372	21.9834	[M+4H]4+, M9app
Q_M1095T855_4	LC-MS untargeted	18.2498	21.1437	[M+4H]4+, M9app, duplicate of M1095T855_3
Q_M1134T848_1	LC-MS untargeted	11.5864	24.9902		Q_M1134T848_1	14.1378	1133.5		ND
Q_M1491T855	LC-MS untargeted	16.8722	23.3615	unidentified adduct
a Based on manual examination of redundancy due to in-source fragmentation, adducts and isotopes
b Based on SmartFormula calculation and PubChem database search
c Level of metabolite identification according to Sumner et al. (2007)
Sumner et al. (2007) Proposed minimum reporting standards for chemical analysis. Metabolomics 3, 211-221
d The full scan spectrum at Rt = 6.5 min showed an in-source CID ion at m/z 188.071
ND, not determined

## Sheet: Table S2
Supplementary information: Additional file 8
Title: Multi-omics quantitative data of tomato fruit unveils regulation modes of least variable metabolites
Authors: Annick Moing, Thierry Berton, Léa Roch, Salimata Diarrassouba, Stéphane Bernillon, Stéphanie Arrivault, Catherine Deborde, Mickaël Maucourt, Cécile Cabasson, Camille Bénard, Sylvain Prigent, Daniel Jacob, Yves Gibon, Martine Lemaire-Chamley
Table S2. Enrichment analysis of the proteins correlated with a given most-stable metabolite in tomato fruit.
The proteins correlated with a metabolite or metabolite signature with a Spearman correlation threshold of P<0.0001 (Table 1) were submitted to enrichment analysis using PageMan.
Datapoint in each bin were tested for over or underrepresentation using Fisher's exact test. The resulting p-values were adjusted according to Benjamini-Hochberg and z-transformed values are presented in the table.
BIN number in Mercator	Functionnal category in Mercator	Q_M1134T848_1
		Neg a
17	Protein biosynthesis	7.21833
17.1	Protein biosynthesis.ribosome biogenesis	7.36206
17.1.2	Protein biosynthesis.ribosome biogenesis.large ribosomal subunit (LSU)	4.25372
17.1.2.1	Protein biosynthesis.ribosome biogenesis.large ribosomal subunit (LSU).LSU proteome	4.6987
17.1.3	Protein biosynthesis.ribosome biogenesis.small ribosomal subunit (SSU)	4.90798
17.1.3.1	Protein biosynthesis.ribosome biogenesis.small ribosomal subunit (SSU).SSU proteome	4.90798
17.6.2	Protein biosynthesis.organelle machinery.plastidial ribosome biogenesis	2.19236
19	Protein homeostasis	-2.83557
19.2	Protein homeostasis.ubiquitin-proteasome system	-2.14473
35	not assigned	-4.28686
35.2	not assigned.not annotated	-2.51453
a Sign of the Spearman correlation; Pos, positive, Neg, negative.

## Sheet: Table S3
Supplementary information: Additional file 9
Title: Multi-omics quantitative data of tomato fruit unveils regulation modes of least variable metabolites
Authors: Annick Moing, Thierry Berton, Léa Roch, Salimata Diarrassouba, Stéphane Bernillon, Stéphanie Arrivault, Catherine Deborde, Mickaël Maucourt, Cécile Cabasson, Camille Bénard, Sylvain Prigent, Daniel Jacob, Yves Gibon, Martine Lemaire-Chamley
Table S3. Enrichment analysis within the transcripts positively or negatively correlated with a given most-stable metabolite in tomato fruit.
The transcripts correlated with a metabolite or metabolite signature with a Spearman correlation threshold of P<0.0001 (Table 1) were submitted to enrichment analysis using PageMan.
Datapoint in each bin were tested for over or underrepresentation using Fisher's exact test. The resulting p-values were adjusted according to Benjamini-Hochberg and z-transformed values are presented in the table.
BIN number in Mercator	Functionnal category in Mercator	Q_M319T481	Q_M1134T848_1	R_mannose	R_rhamnose	Q_M743T700
		Pos a	Pos a	Nega	Nega	Nega
2	Cellular respiration	5.28066	-	-	-	-
2.4	Cellular respiration.oxidative phosphorylation	5.38357	-	-	-	-
2.4.3	Cellular respiration.oxidative phosphorylation.cytochrome c reductase complex	2.31659	-	-	-	-
3.11	Carbohydrate metabolism.fermentation	-	-	2.05687	-	-
3.11.1	Carbohydrate metabolism.fermentation.acetic acid biosynthesis	-	-	2.20847	-	-
3.11.1.1	Carbohydrate metabolism.fermentation.acetic acid biosynthesis.pyruvate decarboxylase (PDC)	-	-	3.2903	-	-
5.5.2	Lipid metabolism.phytosterol metabolism.phytosterol C4-demethylation complex	-	-	-	-	2.32537
10	Redox homeostasis	2.05086	-	-	-	-
10.2	Redox homeostasis.enzymatic reactive oxygen scavenging	2.16969	-	-	-	-
10.2.1.3	Redox homeostasis.enzymatic reactive oxygen scavenging.superoxide dismutase activities.copper/zinc superoxide dismutase (CSD)	2.16969	-	-	-	-
13	Cell division	-	-	-	-	2.32537
13.2	Cell division.cell cycle organisation	-	-	-	-	3.98944
13.2.1	Cell division.cell cycle organisation.cell cycle control	-	-	2.11328	-	3.61755
13.2.1.1	Cell division.cell cycle organisation.cell cycle control.CYCLIN regulatory protein activities	-	-	2.35367	-	3.98747
13.2.1.1.2	Cell division.cell cycle organisation.cell cycle control.CYCLIN regulatory protein activities.regulatory protein (CYCB)	-	-	3.2903	-	4.49104
19.4.6	Protein homeostasis.proteolysis.protease inhibitor activities	-	-	2.48246	2.18797	2.15315
19.4.6.2	Protein homeostasis.proteolysis.protease inhibitor activities.Kunitz protease inhibitor	-	-	2.97109	2.18797	2.15315
24.3.1	Solute transport.channels.MIP family	-	3.52612	-	-	-
24.3.1.2	Solute transport.channels.MIP family.plasma membrane intrinsic protein (PIP)	-	2.84027	-	-	-
35	not assigned	-2.20452	-	-	-	-
a Sign of the Spearman correlation; Pos, positive, Neg, negative

## Sheet: Table S4
	Supplementary information: Additional file 10
	Title: Multi-omics quantitative data of tomato fruit unveils regulation modes of least variable metabolites
	Authors: Annick Moing, Thierry Berton, Léa Roch, Salimata Diarrassouba, Stéphane Bernillon, Stéphanie Arrivault, Catherine Deborde, Mickaël Maucourt, Cécile Cabasson, Camille Bénard, Sylvain Prigent, Daniel Jacob, Yves Gibon, Martine Lemaire-Chamley
	Table S4: List of the metabolic pathways and their number of genes recovered from Mercator implicating each of the nine identified most-stable metabolites
	Metabolite	Pathways	Number of genes per pathway
	G_DHAP	Photosynthesis.calvin cycle	27
		Photosynthesis.CAM	7
		Cellular respiration.glycolysis	27
		Cellular respiration.tricarboxylic acid cycle	35
		Carbohydrate metabolism.sucrose metabolism	54
		Carbohydrate metabolism.gluconeogenesis	5
		Carbohydrate metabolism.plastidial glycolysis	17
		Carbohydrate metabolism.starch metabolism	46
		Carbohydrate metabolism.oxidative pentose phosphate pathway	20
		Lipid metabolism.fatty acid biosynthesis	13
		Lipid metabolism.glycerolipid biosynthesis	32
		Lipid metabolism.lipid degradation	5
		Total of unique genes	266
	R_fructose	Carbohydrate metabolism.sucrose metabolism	51
		Carbohydrate metabolism.fermentation	5
		Carbohydrate metabolism.nucleotide sugar biosynthesis	18
		Carbohydrate metabolism.starch metabolism	18
		Carbohydrate metabolism.sorbitol metabolism	2
		Carbohydrate metabolism.mannose metabolism	9
		Carbohydrate metabolism.galactose metabolism	1
		Lipid metabolism.galactolipid and sulfolipid biosynthesis	16
		Total of unique genes	119
	R_GABA	Amino acid metabolism.biosynthesis	12
		Amino acid metabolism.degradation	7
		Total of unique genes	19
	R_glucose	Photosynthesis.calvin cycle	22
		Cellular respiration.glycolysis	27
		Carbohydrate metabolism.sucrose metabolism	52
		Carbohydrate metabolism.fermentation	9
		Carbohydrate metabolism.plastidial glycolysis	17
		Carbohydrate metabolism.nucleotide sugar biosynthesis	15
		Carbohydrate metabolism.starch metabolism	46
		Carbohydrate metabolism.trehalose metabolism	8
		Carbohydrate metabolism.mannose metabolism	9
		Total of unique genes	193
	G_malate	Photosynthesis.calvin cycle	22
		Photosynthesis.CAM/C4 photosynthesis	11
		Phytohormone action.jasmonic acid	2
		Cellular respiration.glycolysis	33
		Cellular respiration.tricarboxylic acid cycle	35
		Nutrient uptake.nitrogen assimilation	10
		Multi-process regulation.phosphatidylinositol and inositol phosphate system	39
		Carbohydrate metabolism.sucrose metabolism	18
		Carbohydrate metabolism.gluconeogenesis	5
		Carbohydrate metabolism.fermentation	9
		Carbohydrate metabolism.plastidial glycolysis	17
		Carbohydrate metabolism.starch metabolism	18
		Amino acid metabolism.biosynthesis	89
		Amino acid metabolism.degradation	22
		Lipid metabolism.fatty acid biosynthesis	18
		Lipid metabolism.lipid degradation	118
		Total of unique genes	446
	R_mannose	Redox homeostasis.ascorbate-based redox regulation	12
		Carbohydrate metabolism.sucrose metabolism	33
		Carbohydrate metabolism.fermentation	9
		Carbohydrate metabolism.nucleotide sugar biosynthesis	5
		Carbohydrate metabolism.mannose metabolism	9
		Total of unique genes	62
	R_phenylalanine	Redox homeostasis.glutathione-based redox regulation	7
		Amino acid metabolism.biosynthesis	20
		Amino acid metabolism.degradation	9
		Lipid metabolism.glycerolipid biosynthesis	8
		Lipid metabolism.lipid degradation	65
		Coenzyme metabolism.phylloquinone biosynthesis	1
		Coenzyme metabolism.prenylquinone biosynthesis	5
		Secondary metabolism.phenolics	9
		Total of unique genes	124
	R_rhamnose	Carbohydrate metabolism.sucrose metabolism	6
		Carbohydrate metabolism.fermentation	9
		Carbohydrate metabolism.nucleotide sugar biosynthesis	4
		Total of unique genes	19
	Q_M206T391_tryptophan	Redox homeostasis.glutathione-based redox regulation	7
		Phytohormone action.auxin	20
		Phytohormone action.jasmonic acid	36
		Phytohormone action.salicylic acid	7
		Protein homeostasis.proteolysis	10
		Amino acid metabolism.biosynthesis	41
		Amino acid metabolism.degradation	13
		Total of unique genes	134
	R_tyrosine	Redox homeostasis.glutathione-based redox regulation	7
		Redox homeostasis.tocopherol biosynthesis	2
		Carbohydrate metabolism.fermentation	6
		Clade-specific metabolism.Brassicaceae	1
		Amino acid metabolism.biosynthesis	23
		Amino acid metabolism.degradation	15
		Enzyme classification.EC_4 lyases	6
		Coenzyme metabolism.tetrapyrrol biosynthesis	3
		Total of unique genes	63

## Sheet: Table S5
	Supplementary information: Additional file 11
	Title: Multi-omics quantitative data of tomato fruit unveils regulation modes of least variable metabolites
	Authors: Annick Moing, Thierry Berton, Léa Roch, Salimata Diarrassouba, Stéphane Bernillon, Stéphanie Arrivault, Catherine Deborde, Mickaël Maucourt, Cécile Cabasson, Camille Bénard, Sylvain Prigent, Daniel Jacob, Yves Gibon, Martine Lemaire-Chamley
	Table S5: Proteins or transcripts of genes in known metabolic pathways implicating a given most-stable metabolite correlated with this metabolite in tomato fruit. Proteins (P_) or transcripts (T_) are considered as targets here. For each target, the functional category and annotation in Mercator are indicated. R is the Spearman correlation coefficient value and P is its corresponding P-value (in …
	Most stable metabolite	Correlated target	Target functionnal categories in Mercator	Target annotation in Mercator	R	P
	G_DHAP	P_Solyc12g056530.1	Carbohydrate metabolism.sucrose metabolism.biosynthesis	cytosolic fructose-1,6-bisphosphatase	-0.6097	0.00121371
		P_Solyc03g083910.2	Carbohydrate metabolism.sucrose metabolism.degradation.invertase activities	acid beta-fructofuranosidase	-0.600847	0.00149233
		P_Solyc10g007290.2	Photosynthesis.CAM/C4 photosynthesis.phosphoenolpyruvate (PEP) carboxylase activity	PEP carboxylase	0.535412	0.00581343
		P_Solyc12g095760.1	Cellular respiration.glycolysis.cytosolic glycolysis.phosphofructokinase activities	pyrophosphate-dependent phosphofructokinase	0.537337	0.0056067
		P_Solyc04g006970.2	Photosynthesis.CAM/C4 photosynthesis.phosphoenolpyruvate (PEP) carboxylase activity	PEP carboxylase	0.539261	0.00540619
		P_Solyc05g012510.2	Carbohydrate metabolism.starch metabolism.degradation.hydrolysis and phosphorolysis	plastidial alpha-glucan phosphorylase	0.539261	0.00540619
		P_Solyc03g065340.2	Carbohydrate metabolism.starch metabolism.degradation.hydrolysis and phosphorolysis	plastidial alpha-glucan phosphorylase	0.54542	0.0048046
		P_Solyc07g042550.2	Carbohydrate metabolism.sucrose metabolism.degradation	sucrose synthase	0.550039	0.00439137
		P_Solyc08g077180.2	Carbohydrate metabolism.plastidial glycolysis	pyruvate kinase	0.551193	0.00429289
		P_Solyc06g009220.2	Carbohydrate metabolism.starch metabolism.degradation.hydrolysis and phosphorolysis	starch-debranching isoamylase (ISA3)	0.622716	0.00115441
		T_Solyc01g018020.1	Photosynthesis.calvin cycle	transketolase	-0.661422	0.000317914
		T_Solyc07g056140.2	Carbohydrate metabolism.starch metabolism.biosynthesis	ADP-glucose pyrophosphorylase	-0.596998	0.00162962
		T_Solyc09g014350.2	Lipid metabolism.glycerolipid biosynthesis.phosphatidate.endoplasmic reticulum phosphatidate biosynthesis	glycerol-3-phosphate acyltransferase	-0.5893	0.00193692
		T_Solyc07g005390.2	Cellular respiration.glycolysis.cytosolic glycolysis.glyceraldehyde 3-phosphate dehydrogenase activities	NADP-dependent glyceraldehyde 3-phosphate dehydrogenase	-0.582756	0.00223585
		T_Solyc07g017950.2	Photosynthesis.calvin cycle.ribulose-1,5-bisphosphat carboxylase/oxygenase (RuBisCo) activity	small subunit of ribulose-1,5-bisphosphat carboxylase/oxygenase heterodimer	-0.582723	0.00223746
		T_Solyc01g109790.2	Carbohydrate metabolism.starch metabolism.biosynthesis	ADP-glucose pyrophosphorylase	-0.579677	0.00238963
		T_Solyc01g110360.2	Photosynthesis.calvin cycle	fructose 1,6-bisphosphate aldolase	-0.577367	0.00251079
		T_Solyc07g056320.2	Lipid metabolism.glycerolipid biosynthesis.phosphatidate.mitochondrial lysophosphatidate biosynthesis	glycerol-3-phosphate acyltransferase	0.577367	0.00251079
		T_Solyc12g008430.1	Lipid metabolism.fatty acid biosynthesis.citrate shuttle	cytosolic NADP-dependent malic enzyme	0.619323	0.000962789
		T_Solyc10g083300.1	Carbohydrate metabolism.sucrose metabolism.degradation.invertase activities	acid beta-fructofuranosidase	0.622591	0.000888429
	R_fructose	P_Solyc04g081440.2	Carbohydrate metabolism.sucrose metabolism.degradation.invertase activities	alkaline sucrose-specific invertase (CIN)	-0.587692	0.00200698
		P_Solyc12g014380.1	Carbohydrate metabolism.sucrose metabolism.biosynthesis	cytosolic phosphoglucose isomerase	-0.562308	0.00343667
		P_Solyc09g009190.2	Carbohydrate metabolism.starch metabolism.biosynthesis	starch branching enzyme	-0.523846	0.00719539
		P_Solyc09g009260.2	Carbohydrate metabolism.sucrose metabolism.biosynthesis	cytosolic fructose-bisphosphate aldolase	-0.506923	0.00970493
		P_Solyc02g067080.2	Carbohydrate metabolism.nucleotide sugar biosynthesis.UDP-D-glucuronic acid biosynthesis	UDP-D-glucose 6-dehydrogenase	-0.486923	0.0135679
		P_Solyc07g056140.2	Carbohydrate metabolism.starch metabolism.biosynthesis	ADP-glucose pyrophosphorylase	-0.483846	0.0142615
		P_Solyc06g073190.2	Carbohydrate metabolism.sucrose metabolism.degradation	fructose kinase	-0.482308	0.0146191
		P_Solyc03g006870.2	Carbohydrate metabolism.starch metabolism.biosynthesis	plastidial phosphoglucomutase	-0.476154	0.0161239
		P_Solyc04g076090.2	Carbohydrate metabolism.starch metabolism.biosynthesis	plastidial phosphoglucose isomerase	-0.471538	0.0173338
		P_Solyc04g011510.2	Carbohydrate metabolism.sucrose metabolism.biosynthesis.	cytosolic triose-phosphate isomerase	-0.466923	0.018617
		T_Solyc11g020610.1	Carbohydrate metabolism.sucrose metabolism.degradation.invertase activities	alkaline sucrose-specific invertase (CIN)	-0.458462	0.0211705
		T_Solyc11g065220.1	Carbohydrate metabolism.sucrose metabolism.degradation	hexokinase	-0.452308	0.0232006
		T_Solyc04g011510.2	Carbohydrate metabolism.sucrose metabolism.biosynthesis	cytosolic triose-phosphate isomerase	0.428462	0.0326048
		T_Solyc06g062430.2	Carbohydrate metabolism.nucleotide sugar biosynthesis.UDP-D-glucuronic acid biosynthesis.myo-inositol oxidation pathway (MIOP)	myo-inositol oxygenase	0.434615	0.0299282
		T_Solyc10g083570.1	Carbohydrate metabolism.sucrose metabolism.biosynthesis	cytosolic fructose-bisphosphate aldolase	0.434615	0.0299282
		T_Solyc04g071340.2	Carbohydrate metabolism.sucrose metabolism.biosynthesis	cytosolic fructose-1,6-bisphosphatase	0.440769	0.0274307
		T_Solyc08g077350.2	Carbohydrate metabolism.mannose metabolism	phosphosugar phosphatase	0.443846	0.0262464
		T_Solyc07g056140.2	Carbohydrate metabolism.starch metabolism.biosynthesis	ADP-glucose pyrophosphorylase	0.451538	0.023465
		T_Solyc09g010090.2	Carbohydrate metabolism.sucrose metabolism.degradation	acid beta-fructofuranosidase (CWIN)	0.465385	0.0190616
		T_Solyc08g083320.2	Carbohydrate metabolism.starch metabolism.biosynthesis.starch synthase activities	granule-bound starch (amylose) synthase	0.471538	0.0173338
	R_GABA	P_Solyc01g109850.2	Amino acid metabolism.biosynthesis.aspartate family.aspartate-derived amino acids.lysine	diaminopimelate decarboxylase	-0.607692	0.00127262
		P_Solyc12g006470.1	Amino acid metabolism.degradation.gamma-aminobutyrate (GABA)	GABA pyruvate transaminase	-0.605385	0.00134335
		P_Solyc09g005700.2	Amino acid metabolism.biosynthesis.aspartate family.aspartate-derived amino acids.lysine	diaminopimelate epimerase	-0.601538	0.00146875
		P_Solyc11g011920.1	Amino acid metabolism.biosynthesis.glutamate family.glutamate-derived amino acids.gamma-aminobutyrate (GABA)	glutamate decarboxylase	-0.582308	0.00225771
		P_Solyc03g121720.2	Amino acid metabolism.degradation.gamma-aminobutyrate (GABA).gamma-hydroxybutyrate formation	bifunctional gamma-hydroxybutyrate dehydrogenase and glyoxylate reductase	-0.561538	0.00349085
		P_Solyc06g073280.2	Amino acid metabolism.biosynthesis.aspartate family.aspartate-derived amino acids.lysine	LL-diaminopimelate aminotransferase	-0.495385	0.0118025
		P_Solyc09g018790.2	Amino acid metabolism.degradation.gamma-aminobutyrate (GABA).gamma-hydroxybutyrate formation	bifunctional gamma-hydroxybutyrate dehydrogenase and glyoxylate reductase	-0.437692	0.0286576
		P_Solyc03g098240.2	Amino acid metabolism.biosynthesis.glutamate family.glutamate-derived amino acids.gamma-aminobutyrate (GABA)	glutamate decarboxylase	0.586154	0.00207606
		T_Solyc08g014610.2	Amino acid metabolism.degradation.gamma-aminobutyrate (GABA)	GABA pyruvate transaminase	-0.519497	0.00778152
		T_Solyc03g044660.2	Amino acid metabolism.biosynthesis.aspartate family.aspartate-derived amino acids.lysine	hydroxy-tetrahydrodihydrodipicolinate synthase	0.488462	0.0132317
		T_Solyc10g083110.1	Amino acid metabolism.biosynthesis.aspartate family.aspartate-derived amino acids.lysine	hydroxy-tetrahydrodihydrodipicolinate synthase	0.493077	0.012264
		T_Solyc01g098380.2	Amino acid metabolism.biosynthesis.aspartate family.aspartate-derived amino acids.lysine	hydroxy-tetrahydrodihydrodipicolinate reductase	0.515385	0.00837204
		T_Solyc12g006470.1	Amino acid metabolism.degradation.gamma-aminobutyrate (GABA)	GABA pyruvate transaminase	0.526154	0.00689966
		T_Solyc09g005700.2	Amino acid metabolism.biosynthesis.aspartate family.aspartate-derived amino acids.lysine	diaminopimelate epimerase	0.537692	0.00556918
		T_Solyc01g005000.2	Amino acid metabolism.biosynthesis.glutamate family.glutamate-derived amino acids.gamma-aminobutyrate (GABA)	glutamate decarboxylase	0.56	0.00360139
		T_Solyc03g121720.2	Amino acid metabolism.degradation.gamma-aminobutyrate (GABA).gamma-hydroxybutyrate formation	bifunctional gamma-hydroxybutyrate dehydrogenase and glyoxylate reductase	0.565385	0.00322702
		T_Solyc09g018790.2	Amino acid metabolism.degradation.gamma-aminobutyrate (GABA).gamma-hydroxybutyrate formation	bifunctional gamma-hydroxybutyrate dehydrogenase and glyoxylate reductase	0.580769	0.00233407
		T_Solyc01g109850.2	Amino acid metabolism.biosynthesis.aspartate family.aspartate-derived amino acids.lysine	diaminopimelate decarboxylase	0.593077	0.00178045
	R_glucose	P_Solyc12g014380.1	Carbohydrate metabolism.sucrose metabolism.biosynthesis	cytosolic phosphoglucose isomerase	-0.410769	0.0413773
	G_malate	P_Solyc06g059740.2	Carbohydrate metabolism.fermentation.acetic acid biosynthesis	alcohol dehydrogenase (ADH)	-0.486154	0.0137387
		P_Solyc06g068090.2	Lipid metabolism.lipid degradation.phospholipase activities.phospholipase D activities	phospholipase D (PLD-alpha)	0.445385	0.0256698
		P_Solyc01g049650.2	Cellular respiration.glycolysis.cytosolic glycolysis	pyruvate kinase	0.447692	0.0248243
		P_Solyc04g071340.2	Carbohydrate metabolism.sucrose metabolism.biosynthesis	cytosolic fructose-1,6-bisphosphatase	0.456923	0.0216639
		P_Solyc07g063040.2	Amino acid metabolism.biosynthesis.aspartate family.aspartate-derived amino acids.methionine.salvage pathway	trifunctional methylthioribulose-1-phosphate dehydratase/enolase/phosphatase (DEP)	0.457692	0.0214161
		P_Solyc03g114150.2	Carbohydrate metabolism.fermentation.acetic acid biosynthesis	aldehyde dehydrogenase (ALDH2B)	0.502308	0.0105033
		P_Solyc01g107550.2	Amino acid metabolism.biosynthesis.aspartate family.aspartate-derived amino acids.methionine.salvage pathway	methylthioribose kinase (MTK)	0.513846	0.00860232
		P_Solyc11g069040.2	Cellular respiration.glycolysis.methylglyoxal degradation	lactoyl-glutathione lyase (GLX1)	0.514615	0.00848653
		P_Solyc12g014250.1	Photosynthesis.CAM/C4 photosynthesis.phosphoenolpyruvate (PEP) carboxylase activity	PEP carboxylase	0.587692	0.00200698
		P_Solyc05g054370.2	Lipid metabolism.lipid degradation.fatty acid degradation.alternative beta-oxidation	monofunctionial hydroxyacyl-CoA dehydrogenase	0.623077	0.000877815
		T_Solyc03g111120.2	Lipid metabolism.lipid degradation.fatty acid degradation.glyoxylate cycle	malate synthase	-0.594615	0.0017199
		T_Solyc05g005700.2	Carbohydrate metabolism.fermentation.acetic acid biosynthesis	aldehyde dehydrogenase (ALDH2B)	-0.548462	0.00452895
		T_Solyc04g078800.2	Lipid metabolism.lipid degradation.triacylglycerol lipase activities.diacyl-/triacylglycerol lipase activities	lipase (OBL)	-0.465385	0.0190616
		T_Solyc09g011810.2	Photosynthesis.calvin cycle	fructose-1,6-bisphosphatase	-0.421538	0.0358409
		T_Solyc10g079410.1	Lipid metabolism.lipid degradation.triacylglycerol lipase activities.diacyl-/triacylglycerol lipase activities	Patatin-type lipase	-0.418014	0.0375838
		T_Solyc04g014800.2	Multi-process regulation.phosphatidylinositol and inositol phosphate system.degradation	myo-inositol-1-phosphate phosphatase	0.421538	0.0358409
		T_Solyc08g006850.2	Lipid metabolism.lipid degradation.phospholipase activities.phospholipase A2 activities	phospholipase A2 (pPLA2-II)	0.445751	0.0255341
		T_Solyc08g042000.2	Carbohydrate metabolism.sucrose metabolism.biosynthesis	sucrose-phosphate synthase	0.464615	0.0192871
		T_Solyc10g085200.1	Lipid metabolism.lipid degradation.fatty acid degradation.core beta-oxidation	acyl CoA oxidase (ACX)	0.472308	0.0171272
		T_Solyc03g044710.2	Lipid metabolism.lipid degradation.phospholipase activities.phospholipase A2 activities	phospholipase A2 (pPLA2-II)	0.491702	0.0125458
	R_mannose	P_Solyc05g005700.2	Carbohydrate metabolism.fermentation.acetic acid biosynthesis	aldehyde dehydrogenase (ALDH2B)	-0.567692	0.003077
		P_Solyc10g076510.1	Carbohydrate metabolism.fermentation.acetic acid biosynthesis	pyruvate decarboxylase (PDC)	0.489231	0.0130662
		P_Solyc03g113790.2	Carbohydrate metabolism.nucleotide sugar biosynthesis.GDP-D-mannose biosynthesis	GDP-D-mannose pyrophosphorylase activator (KONJAC)	0.501538	0.0106415
		P_Solyc06g073190.2	Carbohydrate metabolism.sucrose metabolism.degradation	fructose kinase	0.510769	0.00907874
		P_Solyc12g009300.1	Carbohydrate metabolism.sucrose metabolism.degradation	sucrose synthase	0.52	0.00771182
		P_Solyc01g097340.2	Redox homeostasis.ascorbate-based redox regulation.ascorbate metabolism.L-galactose biosynthesis pathway	GDP-D-mannose-epimerase (GME)	0.524615	0.00709566
		P_Solyc09g082990.2	Redox homeostasis.ascorbate-based redox regulation.ascorbate metabolism.L-galactose biosynthesis pathway	GDP-D-mannose-epimerase (GME)	0.548462	0.00452895
		P_Solyc05g048760.2	Redox homeostasis.ascorbate-based redox regulation.ascorbate metabolism.L-galactose biosynthesis pathway	phosphomannomutase (PMM)	0.565385	0.00322702
		P_Solyc03g121070.2	Carbohydrate metabolism.sucrose metabolism.degradation	hexokinase	0.566923	0.00312634
		P_Solyc03g006860.2	Carbohydrate metabolism.sucrose metabolism.degradation	fructose kinase	0.66087	0.000438955
		T_Solyc09g005110.2	Carbohydrate metabolism.fermentation.acetic acid biosynthesis	pyruvate decarboxylase (PDC)	-0.769231	6.99938e-06
		T_Solyc02g077240.2	Carbohydrate metabolism.fermentation.acetic acid biosynthesis	pyruvate decarboxylase (PDC)	-0.750769	1.53567e-05
		T_Solyc10g076510.1	Carbohydrate metabolism.fermentation.acetic acid biosynthesis	pyruvate decarboxylase (PDC)	-0.701538	9.32663e-05
		T_Solyc04g005030.2	Carbohydrate metabolism.mannose metabolism	phosphomannomutase	-0.676154	0.000207048
		T_Solyc07g042550.2	Carbohydrate metabolism.sucrose metabolism.degradation	sucrose synthase	-0.673846	0.000221779
		T_Solyc12g008510.1	Carbohydrate metabolism.sucrose metabolism.degradation	hexokinase	-0.66	0.00033095
		T_Solyc02g081300.2	Carbohydrate metabolism.sucrose metabolism.degradation	sucrose synthase	0.656154	0.000368564
		T_Solyc08g007100.2	Carbohydrate metabolism.mannose metabolism	phosphosugar phosphatase	0.663077	0.000303313
		T_Solyc02g086090.2	Redox homeostasis.ascorbate-based redox regulation.ascorbate metabolism.L-galactose biosynthesis pathway	phosphomannose isomerase (PMI)	0.666923	0.000271612
		T_Solyc08g013840.2	Carbohydrate metabolism.mannose metabolism	phosphosugar phosphatase	0.744615	1.96633e-05
	R_phenylalanine	P_Solyc08g066800.2	Lipid metabolism.lipid degradation.phospholipase activities.phospholipase D activities	phospholipase D (PLD-alpha)	0.577692	0.00249344
		T_Solyc01g102940.2	Amino acid metabolism.biosynthesis.aspartate family.aspartate-derived amino acids.methionine.S-methylmethionine cycle	methionine S-methyltransferase	-0.492308	0.0124211
		T_Solyc02g077420.2	Lipid metabolism.lipid degradation.phospholipase activities.phospholipase A1 activities	phospholipase A1 (PC-PLA1)	-0.485378	0.0139127
		T_Solyc12g096320.1	Redox homeostasis.glutathione-based redox regulation.glutathione degradation	gamma-glutamyl cyclotransferase	-0.47	0.0177533
		T_Solyc09g075140.2	Lipid metabolism.lipid degradation.triacylglycerol lipase activities	monoacylglycerol lipase	-0.468462	0.018181
		T_Solyc08g078090.1	Lipid metabolism.lipid degradation.phospholipase activities.phospholipase A1 activities	phospholipase A1 (PC-PLA1)	0.456154	0.0219141
		T_Solyc08g022210.2	Amino acid metabolism.biosynthesis.aspartate family.aspartate-derived amino acids.methionine.salvage pathway	methylthioribose-1-phosphate isomerase (MTI)	0.458462	0.0211705
		T_Solyc09g007920.2	Secondary metabolism.phenolics.p-coumaroyl-CoA biosynthesis.phenylalanine ammonia lyase activity	phenylalanine ammonia lyase (PAL)	0.5	0.0109225
		T_Solyc11g065530.1	Lipid metabolism.lipid degradation.phospholipase activities	phospholipase A1 (PC-PLA1)	0.506154	0.00983438
		T_Solyc09g007900.2	Secondary metabolism.phenolics.p-coumaroyl-CoA biosynthesis.phenylalanine ammonia lyase activity	phenylalanine ammonia lyase (PAL)	0.519231	0.00781873
		T_Solyc09g082650.2	Amino acid metabolism.biosynthesis.aspartate family.aspartate-derived amino acids.methionine.salvage pathway	acireductone dioxygenase (ARD)	0.553846	0.0040737
	R_rhamnose	P_Solyc05g005700.2	Carbohydrate metabolism.fermentation.acetic acid biosynthesis	aldehyde dehydrogenase (ALDH2B)	-0.623846	0.000861227
		P_Solyc04g081400.2	Carbohydrate metabolism.sucrose metabolism.degradation	hexokinase	0.455385	0.0221667
		P_Solyc07g062130.2	Carbohydrate metabolism.nucleotide sugar biosynthesis.nucleotide rhamnose biosynthesis	UDP-L-rhamnose synthase (RHM)	0.53	0.00642941
		P_Solyc03g121070.2	Carbohydrate metabolism.sucrose metabolism.degradation	hexokinase	0.540769	0.00525331
		P_Solyc02g077240.2	Carbohydrate metabolism.fermentation.acetic acid biosynthesis	pyruvate decarboxylase (PDC)	0.543846	0.00495266
		P_Solyc08g080140.2	Carbohydrate metabolism.nucleotide sugar biosynthesis.nucleotide rhamnose biosynthesis	dTDP-rhamnose synthase (NRS-ER)	0.555385	0.00395097
		P_Solyc10g007480.2	Carbohydrate metabolism.nucleotide sugar biosynthesis.nucleotide rhamnose biosynthesis	UDP-L-rhamnose synthase (RHM)	0.556923	0.00383139
		P_Solyc10g076510.1	Carbohydrate metabolism.fermentation.acetic acid biosynthesis	pyruvate decarboxylase (PDC)	0.558462	0.00371488
		T_Solyc12g008510.1	Carbohydrate metabolism.sucrose metabolism.degradation	hexokinase	-0.585385	0.00211135
		T_Solyc09g005110.2	Carbohydrate metabolism.fermentation.acetic acid biosynthesis	pyruvate decarboxylase (PDC)	-0.583077	0.00222033
		T_Solyc02g077240.2	Carbohydrate metabolism.fermentation.acetic acid biosynthesis	pyruvate decarboxylase (PDC)	-0.581538	0.00229562
		T_Solyc03g121070.2	Carbohydrate metabolism.sucrose metabolism.degradation	hexokinase	-0.553846	0.0040737
		T_Solyc08g080140.2	Carbohydrate metabolism.nucleotide sugar biosynthesis.nucleotide rhamnose biosynthesis	dTDP-rhamnose synthase (NRS-ER)	-0.548462	0.00452895
		T_Solyc07g062130.2	Carbohydrate metabolism.nucleotide sugar biosynthesis.nucleotide rhamnose biosynthesis	UDP-L-rhamnose synthase (RHM)	-0.540769	0.00525331
		T_Solyc10g076510.1	Carbohydrate metabolism.fermentation.acetic acid biosynthesis	pyruvate decarboxylase (PDC)	-0.521538	0.00750165
		T_Solyc03g114150.2	Carbohydrate metabolism.fermentation.acetic acid biosynthesis	aldehyde dehydrogenase (ALDH2B)	-0.518462	0.00792688
		T_Solyc11g065220.1	Carbohydrate metabolism.sucrose metabolism.degradation	hexokinase	0.543077	0.00502643
		T_Solyc06g066440.2	Carbohydrate metabolism.sucrose metabolism.degradation	hexokinase	0.573846	0.0027056
	Q_M206T391_tryptophan	P_Solyc04g049720.2	Protein homeostasis.proteolysis.metallopeptidase activities	M1 neutral/aromatic-hydroxyl amino acid aminopeptidase	-0.426154	0.0336565
		T_Solyc06g054410.2	Protein homeostasis.proteolysis.metallopeptidase activities	M20 IAA-amino acid hydrolase	-0.430769	0.0315796
		T_Solyc06g071550.2	Amino acid metabolism.biosynthesis.shikimate family	anthranilate phosphoribosyltransferase	0.402308	0.0461839
		T_Solyc03g121270.2	Protein homeostasis.proteolysis.metallopeptidase activities	M20 IAA-amino acid hydrolase	0.406154	0.0439474
		T_Solyc12g049400.1	Phytohormone action.jasmonic acid.perception and signal transduction	component JAZ of jasmonic acid receptor complex	0.411538	0.0409607
		T_Solyc12g011040.1	Phytohormone action.jasmonic acid.biosynthesis	13-lipoxygenase (LOX)	0.428544	0.0325678
		T_Solyc06g074420.1	Phytohormone action.jasmonic acid.conjugation and degradation	jasmonoyl-amino acid carboxylase	0.437841	0.0285973
		T_Solyc01g109140.2	Phytohormone action.jasmonic acid.biosynthesis	allene oxidase synthase (AOS)	0.470819	0.017529
	R_tyrosine	P_Solyc08g081010.2	Redox homeostasis.glutathione-based redox regulation.glutathione biosynthesis	gamma-glutamyl:cysteine ligase	-0.574615	0.00266198
		P_Solyc06g059740.2	Carbohydrate metabolism.fermentation.acetic acid biosynthesis	alcohol dehydrogenase (ADH)	-0.406923	0.0435106
		P_Solyc01g107550.2	Amino acid metabolism.biosynthesis.aspartate family.aspartate-derived amino acids.methionine.salvage pathway	methylthioribose kinase (MTK)	0.410769	0.0413773
		P_Solyc05g005700.2	Carbohydrate metabolism.fermentation.acetic acid biosynthesis	aldehyde dehydrogenase (ALDH2B)	0.536923	0.00565059
		P_Solyc03g114150.2	Carbohydrate metabolism.fermentation.acetic acid biosynthesis	aldehyde dehydrogenase (ALDH2B)	0.682308	0.000171865
		T_Solyc02g086970.2	Carbohydrate metabolism.fermentation.acetic acid biosynthesis	aldehyde dehydrogenase (ALDH2B)	-0.540769	0.00525331
		T_Solyc01g106390.2	Coenzyme metabolism.tetrapyrrol biosynthesis.5-aminolevulinic acid formation	glutamyl-tRNA reductase	-0.513077	0.00871943
		T_Solyc07g045050.2	Redox homeostasis.tocopherol biosynthesis	4-hydroxyphenylpyruvate dioxygenase (HPPD)	-0.493077	0.012264
		T_Solyc08g079750.2	Enzyme classification.EC_4 lyases.EC_4.4 carbon-sulfur lyase	Probable aminotransferase ACS10	-0.48	0.0151693
		T_Solyc11g066890.1	Amino acid metabolism.biosynthesis.shikimate family.phenylalanine and tyrosine	arogenate dehydratase (ADT)	0.493846	0.0121085
		T_Solyc11g068730.1	Clade-specific metabolism.Brassicaceae.glucosinolate degradation	nitrilase	0.496923	0.0115029
		T_Solyc09g065520.2	Amino acid metabolism.biosynthesis.aspartate family.aspartate-derived amino acids.methionine.S-methylmethionine cycle	homocysteine S-methyltransferase	0.51	0.00920121
		T_Solyc10g007110.2	Amino acid metabolism.degradation.aromatic amino acid.tyrosine	tyrosine aminotransferase (TAT)	0.540769	0.00525331
		T_Solyc08g081010.2	Redox homeostasis.glutathione-based redox regulation.glutathione biosynthesis	gamma-glutamyl:cysteine ligase	0.575385	0.00261896
		T_Solyc06g059740.2	Carbohydrate metabolism.fermentation.acetic acid biosynthesis	alcohol dehydrogenase (ADH)	0.595385	0.00169029

## Sheet: Table S6
Supplementary information: Additional file 12
Title: Multi-omics quantitative data of tomato fruit unveils regulation modes of least variable metabolites
Authors: Annick Moing, Thierry Berton, Léa Roch, Salimata Diarrassouba, Stéphane Bernillon, Stéphanie Arrivault, Catherine Deborde, Mickaël Maucourt, Cécile Cabasson, Camille Bénard, Sylvain Prigent, Daniel Jacob, Yves Gibon, Martine Lemaire-Chamley
Table S6: Coefficients of variation between stages for three soluble sugars and two organic acids calculated from Roch et al. (2020)a data in eight fruit species. The coefficients of variation were calculated between n stages from stage means and % DW in Table S6 of Roch et al. (2020)a. For comparison with the present study, the ovary stage was not included.
Between-stage CV (%)
Metabolite	Pepper (n=9)	Eggplant (n=10)	Kiwi fruit (n=11)	Cucumber (n=8)	Apple (n=12)	Peach (n=10)	Clementine (n=12)	Grape (n=16)
Glucose	65.1812	25.8894	85.3306	29.5096	30.3061	35.3317	48.2258	108.887
Fructose	61.7997	17.319	121.493	22.3374	59.6896	31.0633	90.8953	112.111
Sucrose	155.809	48.3446	108.424	174.41	82.1735	103.001	80.7123	100.267
Citrate	78.721	56.452	75.2537	51.3768	116.849	69.1601	94.6281	41.6754
Malate	56.3663	17.3158	37.6566	29.3243	23.7412	18.8804	39.4883	71.1591
a Roch L, Prigent S, Klose H, Cakpo CB, Beauvoit B, Deborde C, Fouillen L, van Delft P, Jacob D, Usadel B et al. Biomass composition explains fruit relative growth rate and discriminates climacteric from non-climacteric species. J Exp Bot 2020;71(19):5823-5836.
